# Supplementary material for: Thermal Decomposition of Core–Shell-Structured RDX@AlH3, HMX@AlH3, and CL-20@AlH3 Nanoparticles: Reactive Molecular Dynamics Simulations
Source: Nanomaterials (Basel). 2024 Nov 20;14(22):1859. doi: 10.3390/nano14221859 (PMC11597835; doi:10.3390/nano14221859)
Supplement: Supplementary file 1 [file nanomaterials-14-01859-s001.zip]

Archive with 1 entries (1 files):
- nanomaterials-3301221-supplementary.pdf
